# Supplementary material for: Differential Thigmotropic Capacities Among Fusarial Isolates: Fusarium solani Species Complex (FSSC) Isolates Most Potent
Source: J Fungi (Basel). 2026 May 7;12(5):344. doi: 10.3390/jof12050344 (PMC13207945; doi:10.3390/jof12050344)
Supplement: Supplementary file 1 [file jof-12-00344-s001.zip]

Archive with 1 entries (1 files):
- jof-4211637-supplementary.pdf
